# Supplementary material for: Urinary cotinine concentration as a biomarker of environmental exposure to Nicotine in Vietnam: Results from a Nationwide Survey in 2024
Source: PLoS One. 2026 Jan 27;21(1):e0338434. doi: 10.1371/journal.pone.0338434 (PMC12843596; doi:10.1371/journal.pone.0338434)
Supplement: S1 File — (XLSX) [file pone.0338434.s001.xlsx]

## Sheet: Questionare
Survey questions (excerpted from the original questionnaire)
ID number: …………………………………………………………….
Province:……………………………………………………………………
No.	Question	Answer
A1	Full Name (in capital letters)
A2	Date of Birth (Gregorian calendar)?	………../………../……… (day/month/year)
		Age: ..........................................
A3	What is your gender? (Circle the corresponding number)	1. Male
		2. Female
A5	What is your marital status?	1. Married
		2. Single
		3. Divorced/Widowed
A6	What is your educational level? (Circle the corresponding number)	1. Did not complete Junior High School
		2. Completed Junior High School
		3. Completed High School or equivalent
		4. College/University
		5. Postgraduate
A11	What is your occupation? (Circle the corresponding number)	1. Farmer
		2. Worker
		3. Office staff/Public official
		4. Other (specify)
A14	What is your average monthly income?	………………………… million VND/month
B1	Do you currently smoke ? (circle the corresponding number)	1. Yes
		2. No
B3	Do you currently smoke cigarettes/tobacco? (Circle the corresponding number)	1. Yes
		2. No
B5	Does anyone in your house smoke cigarettes/tobacco?	1. Yes
		2. No
B6	Does your job require you to travel frequently? (Circle the corresponding number)	1. No
		2. Occasionally, by what means of transportation?
		…………………………………………………………..
		3. Frequently, by what means of transportation?
		…………………………………………………………..
B15	Do you drink alcohol? (Circle the corresponding number)	1. Yes
		2. No
B20	Do you participate in any sports or physical activities?	1. Yes
		2. No
